# Supplementary material for: T and B Cell Composition and Cytokine Producing Capacity Before and After Bariatric Surgery
Source: Front Immunol. 2022 Jul 4;13:888278. doi: 10.3389/fimmu.2022.888278 (PMC9289114; doi:10.3389/fimmu.2022.888278)
Supplement: Supplementary file 2 [file DataSheet_2.xlsx]

## Sheet: type_CD4
Boxplots original data
Raw cell counts										Relative abundancies
Regression output (Dirichlet multinomial mixed model)
	Control (ref)		Obese T0		Obese T3		MetS		Age		CMV		BMI
NaiveCD4	1 (ref)		-		-		-		-		-		-
CD4CM	-0.796	(-1.031, -0.561)	0.592	(0.282, 0.902)	0.837	(0.518, 1.156)	0.386	(0.085, 0.687)	0.008	(-0.001, 0.018)	0.203	(-0.026, 0.432)	-0.041	(-0.066, -0.016)
CD4EM	-2.205	(-2.579, -1.830)	-0.107	(-0.617, 0.403)	0.369	(-0.129, 0.867)	0.721	(0.218, 1.223)	-0.006	(-0.021, 0.009)	0.685	(0.311, 1.059)	-0.062	(-0.111, -0.014)
CD4EMRA	-3.009	(-3.546, -2.472)	-0.223	(-0.924, 0.478)	0.232	(-0.488, 0.952)	-0.411	(-1.109, 0.287)	-0.003	(-0.025, 0.018)	0.435	(-0.110, 0.979)	0.025	(-0.031, 0.082)
p-values	-		<0.001		<0.001		0.006		0.072		0.004		0.005
loglik	-1453.65
theta-1	0.086	(0.026)
sigma	0.516	(0.193)
Expected relative abundancies of cell types derived from the DMM regression model, adjusted for covariates metabolic syndrome, age, CMV status and BMI.
For each covariate, the effect of changing its level on the expected relative abundancies of cell types is shown.
MetS
	MetS = 0			MetS = 1
	control	obese T0	obese T3	control	obese T0	obese T3
NaiveCD4	0.62084	0.51177	0.441788	0.519996	0.411606	0.344611
CD4CM	0.280079	0.417329	0.460277	0.345095	0.493768	0.528169
CD4EM	0.0684479	0.0506974	0.0704448	0.117898	0.083853	0.113003
CD4EMRA	0.0306329	0.0202039	0.0274902	0.0170103	0.0107732	0.0142167
checksum	1	1	1	1	1	1
NaiveCD4: Cov=0	NaiveCD4: Cov=1
CD4CM: Cov=0	CD4CM: Cov=1
CD4EM: Cov=0	CD4EM: Cov=1
CD4EMRA: Cov=0	CD4EMRA: Cov=1
Age +10 years
	Age = median			Age = median +10 years
	control	obese T0	obese T3	control	obese T0	obese T3
NaiveCD4	0.62084	0.51177	0.441788	0.609601	0.496281	0.4275
CD4CM	0.280079	0.417329	0.460277	0.297914	0.438405	0.482488
CD4EM	0.0684479	0.0506974	0.0704448	0.0632949	0.0463001	0.0641969
CD4EMRA	0.0306329	0.0202039	0.0274902	0.0291894	0.0190134	0.025815
checksum	1	1	1	1	1	1
NaiveCD4: Cov=0	NaiveCD4: Cov=1
CD4CM: Cov=0	CD4CM: Cov=1
CD4EM: Cov=0	CD4EM: Cov=1
CD4EMRA: Cov=0	CD4EMRA: Cov=1
CMV
	CMV = 0			CMV = 1
	control	obese T0	obese T3	control	obese T0	obese T3
NaiveCD4	0.62084	0.51177	0.441788	0.54124	0.443162	0.371913
CD4CM	0.280079	0.417329	0.460277	0.299125	0.442719	0.474689
CD4EM	0.0684479	0.0506974	0.0704448	0.118376	0.0870894	0.117644
CD4EMRA	0.0306329	0.0202039	0.0274902	0.0412587	0.0270297	0.0357539
checksum	1	1	1	1	1	1
NaiveCD4: Cov=0	NaiveCD4: Cov=1
CD4CM: Cov=0	CD4CM: Cov=1
CD4EM: Cov=0	CD4EM: Cov=1
CD4EMRA: Cov=0	CD4EMRA: Cov=1
BMI +10 kg/m2
	BMI = group mean			BMI = group mean + 10 kg/m2
	control	obese T0	obese T3	control	obese T0	obese T3
NaiveCD4	0.62084	0.51177	0.441788	0.703207	0.607842	0.538474
CD4CM	0.280079	0.417329	0.460277	0.210535	0.328953	0.372314
CD4EM	0.0684479	0.0506974	0.0704448	0.0417063	0.0323921	0.0461889
CD4EMRA	0.0306329	0.0202039	0.0274902	0.0445517	0.0308123	0.0430232
checksum	1	1	1	1	1	1
NaiveCD4: Cov=0	NaiveCD4: Cov=1
CD4CM: Cov=0	CD4CM: Cov=1
CD4EM: Cov=0	CD4EM: Cov=1
CD4EMRA: Cov=0	CD4EMRA: Cov=1

## Sheet: type_CD8
Boxplots original data
Raw cell counts										Relative abundancies
Regression output (Dirichlet multinomial mixed model)
	Control (ref)		Obese T0		Obese T3		MetS		Age		CMV		BMI
NaiveCD8	1 (ref)		-		-		-		-		-		-
CD8CM	-0.348	(-0.754, 0.058)	-0.987	(-1.468, -0.506)	-0.676	(-1.175, -0.177)	0.159	(-0.229, 0.547)	0.024	(0.010, 0.038)	0.428	(0.027, 0.829)	-0.034	(-0.069, 0.001)
CD8EM	-0.93	(-1.398, -0.461)	-0.55	(-1.106, 0.006)	-0.291	(-0.869, 0.287)	0.07	(-0.362, 0.503)	0.03	(0.014, 0.046)	0.674	(0.239, 1.109)	-0.031	(-0.065, 0.003)
CD8EMRA	-1.108	(-1.563, -0.652)	-0.166	(-0.695, 0.364)	0.127	(-0.426, 0.680)	-0.037	(-0.507, 0.432)	0.018	(0.003, 0.032)	0.68	(0.260, 1.100)	0.037	(0.003, 0.070)
p-values	-		<0.001		0.019		0.837		<0.001		0.004		<0.001
loglik	-1588.12
theta-1	0.26	(0.079)
sigma	0.374	(0.160)
Expected relative abundancies of cell types derived from the DMM regression model, adjusted for covariates metabolic syndrome, age, CMV status and BMI.
For each covariate, the effect of changing its level on the expected relative abundancies of cell types is shown.
MetS
	MetS = 0			MetS = 1
	control	obese T0	obese T3	control	obese T0	obese T3
NaiveCD8	0.411375	0.56481	0.492847	0.38923	0.548786	0.476488
CD8CM	0.290472	0.148634	0.177009	0.3222	0.169306	0.200626
CD8EM	0.16231	0.128572	0.145358	0.164708	0.133982	0.150723
CD8EMRA	0.135844	0.157983	0.184786	0.123862	0.147925	0.172163
checksum	1	1	1	1	1	1
NaiveCD8: Cov=0	NaiveCD8: Cov=1
CD8CM: Cov=0	CD8CM: Cov=1
CD8EM: Cov=0	CD8EM: Cov=1
CD8EMRA: Cov=0	CD8EMRA: Cov=1
Age +10 years
	Age = median			Age = median +10 years
	control	obese T0	obese T3	control	obese T0	obese T3
NaiveCD8	0.411375	0.56481	0.492847	0.353912	0.505896	0.434108
CD8CM	0.290472	0.148634	0.177009	0.317681	0.169242	0.198203
CD8EM	0.16231	0.128572	0.145358	0.188491	0.155451	0.172827
CD8EMRA	0.135844	0.157983	0.184786	0.139917	0.169411	0.194862
checksum	1	1	1	1	1	1
NaiveCD8: Cov=0	NaiveCD8: Cov=1
CD8CM: Cov=0	CD8CM: Cov=1
CD8EM: Cov=0	CD8EM: Cov=1
CD8EMRA: Cov=0	CD8EMRA: Cov=1
CMV
	CMV = 0			CMV = 1
	control	obese T0	obese T3	control	obese T0	obese T3
NaiveCD8	0.411375	0.56481	0.492847	0.284962	0.416235	0.34846
CD8CM	0.290472	0.148634	0.177009	0.308696	0.168048	0.192005
CD8EM	0.16231	0.128572	0.145358	0.220601	0.185908	0.201648
CD8EMRA	0.135844	0.157983	0.184786	0.185741	0.229809	0.257887
checksum	1	1	1	1	1	1
NaiveCD8: Cov=0	NaiveCD8: Cov=1
CD8CM: Cov=0	CD8CM: Cov=1
CD8EM: Cov=0	CD8EM: Cov=1
CD8EMRA: Cov=0	CD8EMRA: Cov=1
BMI +10 kg/m2
	BMI = group mean			BMI = group mean + 10 kg/m2
	control	obese T0	obese T3	control	obese T0	obese T3
NaiveCD8	0.411375	0.56481	0.492847	0.440522	0.568435	0.496336
CD8CM	0.290472	0.148634	0.177009	0.221398	0.106473	0.126882
CD8EM	0.16231	0.128572	0.145358	0.12748	0.0949061	0.107367
CD8EMRA	0.135844	0.157983	0.184786	0.2106	0.230186	0.269415
checksum	1	1	1	1	1	1
NaiveCD8: Cov=0	NaiveCD8: Cov=1
CD8CM: Cov=0	CD8CM: Cov=1
CD8EM: Cov=0	CD8EM: Cov=1
CD8EMRA: Cov=0	CD8EMRA: Cov=1

## Sheet: type_B1
Boxplots original data
Raw cell counts										Relative abundancies
Regression output (Dirichlet multinomial mixed model)
	Control (ref)		Obese T0		Obese T3		MetS		Age		CMV		BMI
NaiveB	1 (ref)		-		-		-		-		-		-
Non-switchedB	-2.978	(-3.333, -2.622)	-0.099	(-0.432, 0.234)	-0.164	(-0.518, 0.190)	0.21	(-0.040, 0.460)	-0.022	(-0.030, -0.013)	0.15	(-0.109, 0.409)	0.002	(-0.026, 0.029)
SwitchedB	-2.768	(-3.078, -2.458)	-0.038	(-0.320, 0.244)	0.07	(-0.227, 0.366)	0.488	(0.291, 0.686)	-0.018	(-0.026, -0.011)	-0.011	(-0.238, 0.215)	-0.023	(-0.044, -0.002)
DNB	-1.728	(-1.929, -1.526)	-0.35	(-0.543, -0.157)	0.246	(0.026, 0.467)	0.201	(0.035, 0.367)	-0.021	(-0.026, -0.016)	0.246	(0.065, 0.428)	0.022	(-0.001, 0.045)
p-values	-		0.005		0.095		<0.001		<0.001		0.053		0.016
loglik	-1201.93
theta-1	0.067	(0.034)
sigma	1.712	(0.240)
Expected relative abundancies of cell types derived from the DMM regression model, adjusted for covariates metabolic syndrome, age, CMV status and BMI.
For each covariate, the effect of changing its level on the expected relative abundancies of cell types is shown.
MetS
	MetS = 0			MetS = 1
	control	obese T0	obese T3	control	obese T0	obese T3
NaiveB	0.774401	0.81187	0.747541	0.723454	0.764299	0.694083
Non-switchedB	0.0394127	0.0374251	0.032291	0.0454238	0.0434651	0.0369879
SwitchedB	0.0486226	0.0490745	0.0503395	0.0739979	0.0752608	0.0761413
DNB	0.137564	0.10163	0.169829	0.157124	0.116975	0.192788
checksum	1	1	1	1	1	1
NaiveB: Cov=0	NaiveB: Cov=1
Non-switchedB: Cov=0	Non-switchedB: Cov=1
SwitchedB: Cov=0	SwitchedB: Cov=1
DNB: Cov=0	DNB: Cov=1
Age +10 years
	Age = median			Age = median +10 years
	control	obese T0	obese T3	control	obese T0	obese T3
NaiveB	0.774401	0.81187	0.747541	0.808225	0.841077	0.784274
Non-switchedB	0.0394127	0.0374251	0.032291	0.033011	0.0311148	0.0271875
SwitchedB	0.0486226	0.0490745	0.0503395	0.0423869	0.0424651	0.0441132
DNB	0.137564	0.10163	0.169829	0.116378	0.0853434	0.144425
checksum	1	1	1	1	1	1
NaiveB: Cov=0	NaiveB: Cov=1
Non-switchedB: Cov=0	Non-switchedB: Cov=1
SwitchedB: Cov=0	SwitchedB: Cov=1
DNB: Cov=0	DNB: Cov=1
CMV
	CMV = 0			CMV = 1
	control	obese T0	obese T3	control	obese T0	obese T3
NaiveB	0.774401	0.81187	0.747541	0.741612	0.785277	0.710563
Non-switchedB	0.0394127	0.0374251	0.032291	0.0438522	0.0420575	0.035661
SwitchedB	0.0486226	0.0490745	0.0503395	0.0460545	0.0469478	0.0473259
DNB	0.137564	0.10163	0.169829	0.168481	0.125717	0.20645
checksum	1	1	1	1	1	1
NaiveB: Cov=0	NaiveB: Cov=1
Non-switchedB: Cov=0	Non-switchedB: Cov=1
SwitchedB: Cov=0	SwitchedB: Cov=1
DNB: Cov=0	DNB: Cov=1
BMI +10 kg/m2
	BMI = group mean			BMI = group mean + 10 kg/m2
	control	obese T0	obese T3	control	obese T0	obese T3
NaiveB	0.774401	0.81187	0.747541	0.755766	0.799335	0.724291
Non-switchedB	0.0394127	0.0374251	0.032291	0.0392414	0.0375916	0.0319187
SwitchedB	0.0486226	0.0490745	0.0503395	0.0377027	0.0383894	0.0387524
DNB	0.137564	0.10163	0.169829	0.16729	0.124684	0.205038
checksum	1	1	1	1	1	1
NaiveB: Cov=0	NaiveB: Cov=1
Non-switchedB: Cov=0	Non-switchedB: Cov=1
SwitchedB: Cov=0	SwitchedB: Cov=1
DNB: Cov=0	DNB: Cov=1

## Sheet: cyto_T
Boxplots original data
Raw cell counts										Relative abundancies
Regression output (Dirichlet multinomial mixed model)
	Control (ref)		Obese T0		Obese T3		MetS		Age		CMV		BMI
TcelIL2	1 (ref)		-		-		-		-		-		-
TcelIFNy	-0.109	(-0.352, 0.134)	0.391	(0.150, 0.633)	0.393	(0.142, 0.643)	-0.225	(-0.429, -0.021)	-0.008	(-0.014, -0.001)	0.792	(0.590, 0.995)	-0.016	(-0.031, -0.001)
TcelIL2IFNy	-0.72	(-0.914, -0.525)	-0.251	(-0.498, -0.004)	-0.172	(-0.439, 0.094)	0.244	(0.023, 0.465)	-0.004	(-0.012, 0.003)	0.271	(0.063, 0.479)	-0.018	(-0.036, 0.001)
Rest	0.45	(0.250, 0.650)	0.336	(0.130, 0.542)	0.19	(-0.028, 0.407)	-0.174	(-0.360, 0.012)	-0.008	(-0.013, -0.003)	0.399	(0.219, 0.578)	-0.013	(-0.028, 0.002)
p-values	-		<0.001		<0.001		<0.001		0.031		<0.001		0.131
loglik	-1576.53
theta-1	0.042	(0.017)
sigma	1.229	(0.259)
Expected relative abundancies of cell types derived from the DMM regression model, adjusted for covariates metabolic syndrome, age, CMV status and BMI.
For each covariate, the effect of changing its level on the expected relative abundancies of cell types is shown.
MetS
	MetS = 0			MetS = 1
	control	obese T0	obese T3	control	obese T0	obese T3
TcelIL2	0.25305	0.20412	0.215761	0.273585	0.227991	0.239379
TcelIFNy	0.226917	0.270618	0.286625	0.195902	0.241365	0.253927
TcelIL2IFNy	0.123172	0.077301	0.0884266	0.169969	0.110201	0.125217
Rest	0.396861	0.447961	0.409187	0.360544	0.420443	0.381476
checksum	1	1	1	1	1	1
TcelIL2: Cov=0	TcelIL2: Cov=1
TcelIFNy: Cov=0	TcelIFNy: Cov=1
TcelIL2IFNy: Cov=0	TcelIL2IFNy: Cov=1
Rest: Cov=0	Rest: Cov=1
Age +10 years
	Age = median			Age = median +10 years
	control	obese T0	obese T3	control	obese T0	obese T3
TcelIL2	0.25305	0.20412	0.215761	0.267152	0.216752	0.228794
TcelIFNy	0.226917	0.270618	0.286625	0.221145	0.265271	0.28057
TcelIL2IFNy	0.123172	0.077301	0.0884266	0.124938	0.0788662	0.0900913
Rest	0.396861	0.447961	0.409187	0.386765	0.439111	0.400544
checksum	1	1	1	1	1	1
TcelIL2: Cov=0	TcelIL2: Cov=1
TcelIFNy: Cov=0	TcelIFNy: Cov=1
TcelIL2IFNy: Cov=0	TcelIL2IFNy: Cov=1
Rest: Cov=0	Rest: Cov=1
	0.376222	0.281421	0.304188	0.39209	0.295618	0.318886
	0.35009	0.347919	0.375051	0.346083	0.344137	0.370661
CMV
	CMV = 0			CMV = 1
	control	obese T0	obese T3	control	obese T0	obese T3
TcelIL2	0.25305	0.20412	0.215761	0.167915	0.129966	0.137048
TcelIFNy	0.226917	0.270618	0.286625	0.33244	0.380418	0.401951
TcelIL2IFNy	0.123172	0.077301	0.0884266	0.107175	0.0645391	0.0736505
Rest	0.396861	0.447961	0.409187	0.39247	0.425077	0.387351
checksum	1	1	1	1	1	1
TcelIL2: Cov=0	TcelIL2: Cov=1
TcelIFNy: Cov=0	TcelIFNy: Cov=1
TcelIL2IFNy: Cov=0	TcelIL2IFNy: Cov=1
Rest: Cov=0	Rest: Cov=1
	0.376222	0.281421	0.304188	0.27509	0.194505	0.210698
	0.35009	0.347919	0.375051	0.439615	0.444957	0.475601
BMI +10 kg/m2
	BMI = group mean			BMI = group mean + 10 kg/m2
	control	obese T0	obese T3	control	obese T0	obese T3
TcelIL2	0.25305	0.20412	0.215761	0.281862	0.228668	0.241567
TcelIFNy	0.226917	0.270618	0.286625	0.215383	0.258339	0.273458
TcelIL2IFNy	0.123172	0.077301	0.0884266	0.114596	0.0723325	0.0826941
Rest	0.396861	0.447961	0.409187	0.388159	0.44066	0.40228
checksum	1	1	1	1	1	1
TcelIL2: Cov=0	TcelIL2: Cov=1
TcelIFNy: Cov=0	TcelIFNy: Cov=1
TcelIL2IFNy: Cov=0	TcelIL2IFNy: Cov=1
Rest: Cov=0	Rest: Cov=1

## Sheet: cyto_CD4
Boxplots original data
Raw cell counts										Relative abundancies
Regression output (Dirichlet multinomial mixed model)
	Control (ref)		Obese T0		Obese T3		MetS		Age		CMV		BMI
CD4celIL2	1 (ref)		-		-		-		-		-		-
CD4celIFNy	-0.661	(-0.804, -0.517)	-0.111	(-0.598, 0.376)	-0.125	(-0.605, 0.354)	0.058	(-0.384, 0.501)	-0.014	(-0.021, -0.008)	0.095	(-0.085, 0.274)	0.022	(0.011, 0.033)
CD4celIL2IFNy	-0.97	(-1.151, -0.788)	0.075	(-0.207, 0.356)	0.232	(-0.051, 0.515)	0.129	(-0.069, 0.328)	-0.01	(-0.015, -0.004)	0.075	(-0.093, 0.242)	-0.023	(-0.033, -0.012)
Rest	0.404	(0.304, 0.504)	-0.016	(-0.259, 0.226)	-0.109	(-0.354, 0.136)	0.018	(-0.193, 0.228)	-0.004	(-0.008, -0.001)	-0.041	(-0.153, 0.072)	0.01	(0.003, 0.017)
p-values	-		0.851		0.103		0.600		<0.001		0.203		<0.001
loglik	-1283.15
theta-1	0.044	(0.022)
sigma	1.494	(0.258)
Expected relative abundancies of cell types derived from the DMM regression model, adjusted for covariates metabolic syndrome, age, CMV status and BMI.
For each covariate, the effect of changing its level on the expected relative abundancies of cell types is shown.
MetS
	MetS = 0			MetS = 1
	control	obese T0	obese T3	control	obese T0	obese T3
CD4celIL2	0.294705	0.298978	0.30517	0.285433	0.289406	0.294612
CD4celIFNy	0.152167	0.138154	0.139055	0.156179	0.141717	0.142261
CD4celIL2IFNy	0.111718	0.122165	0.145892	0.123101	0.134536	0.160238
Rest	0.441411	0.440703	0.409882	0.435287	0.434341	0.402889
checksum	1	1	1	1	1	1
CD4celIL2: Cov=0	CD4celIL2: Cov=1
CD4celIFNy: Cov=0	CD4celIFNy: Cov=1
CD4celIL2IFNy: Cov=0	CD4celIL2IFNy: Cov=1
Rest: Cov=0	Rest: Cov=1
Age +10 years
	Age = median			Age = median +10 years
	control	obese T0	obese T3	control	obese T0	obese T3
CD4celIL2	0.294705	0.298978	0.30517	0.309505	0.313708	0.320598
CD4celIFNy	0.152167	0.138154	0.139055	0.138931	0.126023	0.127
CD4celIL2IFNy	0.111718	0.122165	0.145892	0.106163	0.115985	0.138683
Rest	0.441411	0.440703	0.409882	0.445401	0.444284	0.413719
checksum	1	1	1	1	1	1
CD4celIL2: Cov=0	CD4celIL2: Cov=1
CD4celIFNy: Cov=0	CD4celIFNy: Cov=1
CD4celIL2IFNy: Cov=0	CD4celIL2IFNy: Cov=1
Rest: Cov=0	Rest: Cov=1
	0.406423	0.421143	0.451063	0.415668	0.429693	0.459281
	0.263884	0.260319	0.284948	0.245094	0.242008	0.265683
CMV
	CMV = 0			CMV = 1
	control	obese T0	obese T3	control	obese T0	obese T3
CD4celIL2	0.294705	0.298978	0.30517	0.292908	0.297319	0.302522
CD4celIFNy	0.152167	0.138154	0.139055	0.166311	0.15108	0.151586
CD4celIL2IFNy	0.111718	0.122165	0.145892	0.119685	0.130949	0.15589
Rest	0.441411	0.440703	0.409882	0.421096	0.420652	0.390002
checksum	1	1	1	1	1	1
CD4celIL2: Cov=0	CD4celIL2: Cov=1
CD4celIFNy: Cov=0	CD4celIFNy: Cov=1
CD4celIL2IFNy: Cov=0	CD4celIL2IFNy: Cov=1
Rest: Cov=0	Rest: Cov=1
BMI +10 kg/m2
	BMI = group mean			BMI = group mean + 10 kg/m2
	control	obese T0	obese T3	control	obese T0	obese T3
CD4celIL2	0.294705	0.298978	0.30517	0.277784	0.283326	0.291374
CD4celIFNy	0.152167	0.138154	0.139055	0.178724	0.163138	0.16544
CD4celIL2IFNy	0.111718	0.122165	0.145892	0.083667	0.0919825	0.110676
Rest	0.441411	0.440703	0.409882	0.459824	0.461553	0.432511
checksum	1	1	1	1	1	1
CD4celIL2: Cov=0	CD4celIL2: Cov=1
CD4celIFNy: Cov=0	CD4celIFNy: Cov=1
CD4celIL2IFNy: Cov=0	CD4celIL2IFNy: Cov=1
Rest: Cov=0	Rest: Cov=1
	0.406423	0.421143	0.451063	0.361451	0.375308	0.40205
	0.263884	0.260319	0.284948	0.262391	0.255121	0.276116

## Sheet: cyto_CD8
Boxplots original data
Raw cell counts										Relative abundancies
Regression output (Dirichlet multinomial mixed model)
	Control (ref)		Obese T0		Obese T3		MetS		Age		CMV		BMI
CD8celIL2	1 (ref)		-		-		-		-		-		-
CD8celIFNy	1.549	(1.253, 1.845)	0.62	(0.234, 1.005)	0.63	(0.234, 1.026)	-0.446	(-0.822, -0.071)	-0.01	(-0.020, 0.001)	0.555	(0.212, 0.897)	0.024	(-0.004, 0.052)
CD8celIL2IFNy	0.098	(-0.210, 0.406)	-0.102	(-0.539, 0.334)	0.08	(-0.372, 0.532)	-0.161	(-0.609, 0.286)	-0.005	(-0.017, 0.007)	0.256	(-0.154, 0.665)	-0.003	(-0.038, 0.032)
Rest	1.408	(1.132, 1.684)	0.635	(0.277, 0.993)	0.49	(0.101, 0.879)	-0.361	(-0.717, -0.005)	-0.017	(-0.029, -0.005)	0.349	(0.018, 0.681)	0.02	(-0.011, 0.051)
p-values	-		<0.001		0.003		0.057		0.016		0.005		0.088
loglik	-1305.97
theta-1	0.184	(0.060)
sigma	0.653	(0.279)
Expected relative abundancies of cell types derived from the DMM regression model, adjusted for covariates metabolic syndrome, age, CMV status and BMI.
For each covariate, the effect of changing its level on the expected relative abundancies of cell types is shown.
MetS
	MetS = 0			MetS = 1
	control	obese T0	obese T3	control	obese T0	obese T3
CD8celIL2	0.0917642	0.0541734	0.0564818	0.128185	0.0779697	0.0811335
CD8celIFNy	0.431912	0.473992	0.499156	0.386246	0.436732	0.459021
CD8celIL2IFNy	0.101213	0.0539571	0.0674859	0.120358	0.06611	0.0825246
Rest	0.375111	0.417878	0.376877	0.365211	0.419188	0.377321
checksum	1	1	1	1	1	1
CD8celIL2: Cov=0	CD8celIL2: Cov=1
CD8celIFNy: Cov=0	CD8celIFNy: Cov=1
CD8celIL2IFNy: Cov=0	CD8celIL2IFNy: Cov=1
Rest: Cov=0	Rest: Cov=1
Age +10 years
	Age = median			Age = median +10 years
	control	obese T0	obese T3	control	obese T0	obese T3
CD8celIL2	0.0917642	0.0541734	0.0564818	0.102493	0.0610794	0.0634421
CD8celIFNy	0.431912	0.473992	0.499156	0.436504	0.48356	0.507313
CD8celIL2IFNy	0.101213	0.0539571	0.0674859	0.107533	0.0578686	0.0721053
Rest	0.375111	0.417878	0.376877	0.35347	0.397492	0.35714
checksum	1	1	1	1	1	1
CD8celIL2: Cov=0	CD8celIL2: Cov=1
CD8celIFNy: Cov=0	CD8celIFNy: Cov=1
CD8celIL2IFNy: Cov=0	CD8celIL2IFNy: Cov=1
Rest: Cov=0	Rest: Cov=1
	0.192977	0.10813	0.123968	0.210026	0.118948	0.135547
	0.533125	0.527949	0.566642	0.544037	0.541428	0.579418
CMV
	CMV = 0			CMV = 1
	control	obese T0	obese T3	control	obese T0	obese T3
CD8celIL2	0.0917642	0.0541734	0.0564818	0.0609062	0.0351332	0.0365002
CD8celIFNy	0.431912	0.473992	0.499156	0.499364	0.535471	0.561897
CD8celIL2IFNy	0.101213	0.0539571	0.0674859	0.0867765	0.0452022	0.0563352
Rest	0.375111	0.417878	0.376877	0.352953	0.384194	0.345267
checksum	1	1	1	1	1	1
CD8celIL2: Cov=0	CD8celIL2: Cov=1
CD8celIFNy: Cov=0	CD8celIFNy: Cov=1
CD8celIL2IFNy: Cov=0	CD8celIL2IFNy: Cov=1
Rest: Cov=0	Rest: Cov=1
	0.192977	0.10813	0.123968	0.147683	0.0803354	0.0928354
	0.533125	0.527949	0.566642	0.586141	0.580673	0.618232
BMI +10 kg/m2
	BMI = group mean			BMI = group mean + 10 kg/m2
	control	obese T0	obese T3	control	obese T0	obese T3
CD8celIL2	0.0917642	0.0541734	0.0564818	0.076648	0.0444228	0.0464167
CD8celIFNy	0.431912	0.473992	0.499156	0.458621	0.494107	0.521474
CD8celIL2IFNy	0.101213	0.0539571	0.0674859	0.0820414	0.0429378	0.0538207
Rest	0.375111	0.417878	0.376877	0.38269	0.418532	0.378289
checksum	1	1	1	1	1	1
CD8celIL2: Cov=0	CD8celIL2: Cov=1
CD8celIFNy: Cov=0	CD8celIFNy: Cov=1
CD8celIL2IFNy: Cov=0	CD8celIL2IFNy: Cov=1
Rest: Cov=0	Rest: Cov=1

## Sheet: cyto_B1
Boxplots original data
Raw cell counts										Relative abundancies
Regression output (Dirichlet multinomial mixed model)
	Control (ref)		Obese T0		Obese T3		MetS		Age		CMV		BMI
BcelTNFa	1 (ref)		-		-		-		-		-		-
BcelIL2	-2.745	(-3.041, -2.449)	1.612	(1.258, 1.967)	1.318	(0.996, 1.641)	-0.541	(-0.876, -0.206)	0.008	(-0.003, 0.018)	0.015	(-0.305, 0.334)	0.064	(0.017, 0.110)
BcelTNFaIL2	-2.618	(-2.890, -2.345)	0.58	(0.202, 0.957)	0.349	(-0.024, 0.721)	0.115	(-0.236, 0.465)	-0.007	(-0.018, 0.004)	-0.104	(-0.465, 0.257)	0.053	(0.013, 0.094)
Rest	-0.176	(-0.282, -0.070)	0.328	(0.172, 0.485)	0.194	(0.056, 0.333)	-0.149	(-0.282, -0.015)	0.003	(-0.002, 0.007)	-0.071	(-0.208, 0.066)	0.015	(-0.005, 0.034)
p-values	-		<0.001		<0.001		0.004		0.204		0.608		0.015
loglik	-1051
theta-1	0.017	(0.009)
sigma	1.206	(0.379)
Expected relative abundancies of cell types derived from the DMM regression model, adjusted for covariates metabolic syndrome, age, CMV status and BMI.
For each covariate, the effect of changing its level on the expected relative abundancies of cell types is shown.
MetS
	MetS = 0			MetS = 1
	control	obese T0	obese T3	control	obese T0	obese T3
BcelTNFa	0.50612	0.382188	0.423441	0.542956	0.42796	0.468829
BcelIL2	0.0325174	0.12309	0.101638	0.0203083	0.0802406	0.0655123
BcelTNFaIL2	0.0369208	0.0497949	0.0437903	0.044435	0.0625539	0.0543932
Rest	0.424442	0.444928	0.431132	0.392301	0.429246	0.411265
checksum	1	1	1	1	1	1
BcelTNFa: Cov=0	BcelTNFa: Cov=1
BcelIL2: Cov=0	BcelIL2: Cov=1
BcelTNFaIL2: Cov=0	BcelTNFaIL2: Cov=1
Rest: Cov=0	Rest: Cov=1
Age +10 years
	Age = median			Age = median +10 years
	control	obese T0	obese T3	control	obese T0	obese T3
BcelTNFa	0.50612	0.382188	0.423441	0.499557	0.374534	0.415694
BcelIL2	0.0325174	0.12309	0.101638	0.0347688	0.130671	0.108088
BcelTNFaIL2	0.0369208	0.0497949	0.0437903	0.0339783	0.0454986	0.0400829
Rest	0.424442	0.444928	0.431132	0.431696	0.449296	0.436134
checksum	1	1	1	1	1	1
BcelTNFa: Cov=0	BcelTNFa: Cov=1
BcelIL2: Cov=0	BcelIL2: Cov=1
BcelTNFaIL2: Cov=0	BcelTNFaIL2: Cov=1
Rest: Cov=0	Rest: Cov=1
CMV
	CMV = 0			CMV = 1
	control	obese T0	obese T3	control	obese T0	obese T3
BcelTNFa	0.50612	0.382188	0.423441	0.522984	0.395456	0.437592
BcelIL2	0.0325174	0.12309	0.101638	0.0341087	0.129288	0.106622
BcelTNFaIL2	0.0369208	0.0497949	0.0437903	0.0343826	0.0464344	0.0407838
Rest	0.424442	0.444928	0.431132	0.408524	0.428821	0.415003
checksum	1	1	1	1	1	1
BcelTNFa: Cov=0	BcelTNFa: Cov=1
BcelIL2: Cov=0	BcelIL2: Cov=1
BcelTNFaIL2: Cov=0	BcelTNFaIL2: Cov=1
Rest: Cov=0	Rest: Cov=1
BMI +10 kg/m2
	BMI = group mean			BMI = group mean + 10 kg/m2
	control	obese T0	obese T3	control	obese T0	obese T3
BcelTNFa	0.50612	0.382188	0.423441	0.450427	0.314001	0.355386
BcelIL2	0.0325174	0.12309	0.101638	0.0548826	0.191789	0.161775
BcelTNFaIL2	0.0369208	0.0497949	0.0437903	0.0558236	0.0695048	0.0624399
Rest	0.424442	0.444928	0.431132	0.438867	0.424705	0.420399
checksum	1	1	1	1	1	1
BcelTNFa: Cov=0	BcelTNFa: Cov=1
BcelIL2: Cov=0	BcelIL2: Cov=1
BcelTNFaIL2: Cov=0	BcelTNFaIL2: Cov=1
Rest: Cov=0	Rest: Cov=1
	0.543041	0.431983	0.467231	0.506251	0.383506	0.417826
	0.0694381	0.172884	0.145428	0.110706	0.261294	0.224215

## Sheet: cyto_B2
Boxplots original data
Raw cell counts										Relative abundancies
Regression output (Dirichlet multinomial mixed model)
	Control (ref)		Obese T0		Obese T3		MetS		Age		CMV		BMI
BcelIL10	1 (ref)		-		-		-		-		-		-
BcelIFNy	1.61	(1.143, 2.077)	-1.922	(-2.450, -1.394)	-2.18	(-2.680, -1.679)	0.102	(-0.182, 0.385)	-0.001	(-0.014, 0.011)	0.022	(-0.253, 0.296)	-0.015	(-0.043, 0.013)
BcelIL10IFNy	0.337	(-0.136, 0.809)	-1.167	(-1.672, -0.661)	-1.133	(-1.626, -0.640)	0.163	(-0.155, 0.481)	0.009	(-0.005, 0.023)	-0.211	(-0.556, 0.134)	0.058	(0.020, 0.096)
Rest	1.965	(1.558, 2.372)	-1.233	(-1.658, -0.808)	-1.326	(-1.739, -0.914)	0.046	(-0.152, 0.245)	0.002	(-0.007, 0.011)	-0.034	(-0.240, 0.172)	0.004	(-0.017, 0.025)
p-values	-		<0.001		<0.001		0.737		0.453		0.604		0.002
loglik	-804.07
theta-1	0.364	(0.179)
sigma	0.941	(0.282)
Expected relative abundancies of cell types derived from the DMM regression model, adjusted for covariates metabolic syndrome, age, CMV status and BMI.
For each covariate, the effect of changing its level on the expected relative abundancies of cell types is shown.
MetS
	MetS = 0			MetS = 1
	control	obese T0	obese T3	control	obese T0	obese T3
BcelIL10	0.0687831	0.235446	0.255673	0.0638589	0.222176	0.241486
BcelIFNy	0.344109	0.172342	0.14459	0.35378	0.180092	0.151232
BcelIL10IFNy	0.0963471	0.102666	0.115342	0.105285	0.114031	0.128228
Rest	0.490761	0.489547	0.484395	0.477076	0.483702	0.479054
checksum	1	1	1	1	1	1
BcelIL10: Cov=0	BcelIL10: Cov=1
BcelIFNy: Cov=0	BcelIFNy: Cov=1
BcelIL10IFNy: Cov=0	BcelIL10IFNy: Cov=1
Rest: Cov=0	Rest: Cov=1
Age +10 years
	Age = median			Age = median +10 years
	control	obese T0	obese T3	control	obese T0	obese T3
BcelIL10	0.0687831	0.235446	0.255673	0.067729	0.231318	0.250855
BcelIFNy	0.344109	0.172342	0.14459	0.335464	0.167636	0.140453
BcelIL10IFNy	0.0963471	0.102666	0.115342	0.103805	0.110365	0.123826
Rest	0.490761	0.489547	0.484395	0.493002	0.490681	0.484867
checksum	1	1	1	1	1	1
BcelIL10: Cov=0	BcelIL10: Cov=1
BcelIFNy: Cov=0	BcelIFNy: Cov=1
BcelIL10IFNy: Cov=0	BcelIL10IFNy: Cov=1
Rest: Cov=0	Rest: Cov=1
CMV
	CMV = 0			CMV = 1
	control	obese T0	obese T3	control	obese T0	obese T3
BcelIL10	0.0687831	0.235446	0.255673	0.0706975	0.243244	0.264924
BcelIFNy	0.344109	0.172342	0.14459	0.361553	0.182011	0.153154
BcelIL10IFNy	0.0963471	0.102666	0.115342	0.0801909	0.0858899	0.0967802
Rest	0.490761	0.489547	0.484395	0.487558	0.488855	0.485142
checksum	1	1	1	1	1	1
BcelIL10: Cov=0	BcelIL10: Cov=1
BcelIFNy: Cov=0	BcelIFNy: Cov=1
BcelIL10IFNy: Cov=0	BcelIL10IFNy: Cov=1
Rest: Cov=0	Rest: Cov=1
BMI +10 kg/m2
	BMI = group mean			BMI = group mean + 10 kg/m2
	control	obese T0	obese T3	control	obese T0	obese T3
BcelIL10	0.0687831	0.235446	0.255673	0.0656434	0.218679	0.2345
BcelIFNy	0.344109	0.172342	0.14459	0.282658	0.137773	0.114143
BcelIL10IFNy	0.0963471	0.102666	0.115342	0.164225	0.170307	0.188945
Rest	0.490761	0.489547	0.484395	0.487474	0.473241	0.462412
checksum	1	1	1	1	1	1
BcelIL10: Cov=0	BcelIL10: Cov=1
BcelIFNy: Cov=0	BcelIFNy: Cov=1
BcelIL10IFNy: Cov=0	BcelIL10IFNy: Cov=1
Rest: Cov=0	Rest: Cov=1
	0.16513	0.338111	0.371015	0.229868	0.388986	0.423445
	0.440456	0.275008	0.259932	0.446883	0.30808	0.303088
